# Supplementary material for: Microcirculation in open vs. minimally invasive dorsal stabilization of thoracolumbar fractures
Source: PLoS One. 2017 Nov 15;12(11):e0188115. doi: 10.1371/journal.pone.0188115 (PMC5687720; doi:10.1371/journal.pone.0188115)
Supplement: S1 File — This Excel file contains the data used for statistical analysis. (XLS) [file pone.0188115.s001.xls]

## Sheet: SO2
ID	1SO, 2MI	2mm_S1_8h	2mm_S1_24h	2mm_S1_48h	2mm_S1_96h	2mm_S1_168h	2mm_S1_288h	2mm_S1_480h		8mm_S1_präop	8mm_S1_8h	8mm_S1_24h	8mm_S1_48h	8mm_S1_96h	8mm_S1_168h	8mm_S1_288h	8mm_S1_480h		15mm_S1_präop	15mm_S1_8h	15mm_S1_24h	15mm_S1_48h	15mm_S1_96h	15mm_S1_168h	15mm_S1_288h	15mm_S1_480h		2mm_S2_präop	2mm_S2_8h	2mm_S2_24h	2mm_S2_48h	2mm_S2_96h	2mm_S2_168h	2mm_S2_288h	2mm_S2_480h		8m_ S2_präop	8mm_S2_8h	8mm_S2_24h	8mm_S2_48h	8mm_S2_96h	8mm_S2_168h	8mm_S2_288h	8mm_S2_480h		15mm_S2_präop	15mm_S2_8h	15mm_S2_24h	15mm_S2_48h
1	1	66	76	53	67	71	72			59	72	70	65	77	60	67			73	64	61	62	60	57	70			24	77	64	72	83	59	84			45	76	76	77	85	65	73			70	73	68	71
2	1	93	81	52	53	74				76	79	71	54	74	73				67	70	56	66	68	69				3	84	86	37	14	66				53	76	75	70	74	75				70	71	67	67
3	1	45	2	79	70	6				26	2	1	0	9	15				15	9	28	27	24					19	51	2	19	75	4				10	1	21	3	9	14				16	17	24	20
4	1	74	64	66	78	69				58	48	43	54	55	46				56	59	57	58	53	52				44	84	75	79	79	83				47	48	53	56	54	52				47	51	56	53
5	2	83	4	57						36	48	14	42						44	50	43	48						13	6	9	78						31	48	57	47						33	48	40	22
6	1		8	5						72		53	22						72		43	54						5		11	55						70		66	14						59		44	39
7	1	29	3	28	28					60	79	51	81	73					79	79	80		80					55	64	6	4	61					80	77	73	64	61					74	75	78
8	2		26	95	77	62				54		64	69	69	67				80		75	73	78	71				68		82	85	92	83				69		70	68	49	73				82		77	78
9	1	81	90	77						76	69	66	69						71	68	64							56	82	89	87						70	66	61	67						68	67	63
10	2	82	69	52	55	51	18				70	62	58	71	68	21				59	67	59	63	62	55				11	78	64	57	49	50				69	68	64	67	60	36				59	51	53
11	1	83	68	65	89		65	64		52	59	66	56	58		60	67		80	71	69	72	72		75	70		64	85	67	71	90		67	69		68	75	71	76	73		54	63		80	75	70	79
13	2	87	87	92	95					75	80	76	80	74					74	83	74	80	64					66	81	81	82	86					79	77	79	82	77					80	73	83	82
14	2	73	75	78	75					44	65	66	61	61					57	59	72	63	42					20	54	79	85	70					62	66	66	65	61					59	58	60	61
15	2		17	39	74	83	8			64		69	64	68	51	65			76		66	72	77	66	67			7		73	54	90	62	69			65		70	47	63	46	26			78		71	73
16	2	13	7	2	83						56	60	55	0						55	50	43	43						4	23	4	2						46	54	53	43						11	41	39
17	2		39	55	56					14		12	23	0					31		20	24	0					38		39	43	33					31		19	25	0					17		14	44
18	1	6	17	59	78					72	39	63	69	64					81	59	60	70	67					58	8	9	8	17					44	56	62	66	75					79	56	57	71
19	2	84		65	73					24	66		59	25					62	75		62	49					33	24		23	54					32	66		64	46					64	74		59
20	2	24	68	79	77	61				20	20	0	60	0	54				27	12	25	68	19	52				43	73	69	52	3	33				6	44	23	11	1	22				7	35	31	21
21	2		2	6						65		52	60						65		65	51						6		5	2						55		49	28						65		52	59
23	2		77							50		41							29		6							6		67							13		47							10		29
24	1	84	49	42	65	36													65	43	59	63	64	63				37	66	56	34	49	18													63	50	63	64
25	1	11	7								71	66								22	12								8	9								60	65								50	67
27	2		10	20	59	50				47		64	63	41	0				66		53	61	40	32				2		16	25	68	26				54		60	58	65	60				52		47	42
28	2		17	23	10					8		65	62	63					74		72	71	57					17		19	14	6					63		64	65	56					77		66	63
29	1	9	83	65	86	76				51	40	55	17	47	51				50	26	28	52	46	49				45	8	10	52	3	37				48	15	36	34	33	43				69	71	68	66
30	1	76	66	68	70								76						70	71	65	68						56	72	55	69	59								75						49	34	45	50
31	1	84	29	33	79	10	42			57	64	39	52	40	53	63			57	57	40	48	48	39	54			57	51	51	47	76	72	49			61	46	51	60	65	48	59			63	55	45	49
32	2	57	62	70	64	80	85									66			84	67	67	69	60	65	66			78	69	27	65	55	69	81									65			75	63	78	73
33	1	71	57	84	91	82				66	64	63	67	8	16				61	65	63	63	47	50				80	68	15	76	77	79				57	57	59	62	64	45				62	48	48	66
35	1		5	10	74					9		17	0	15					23		34	41	20					6		6	12	52					37		50	41	12					41		49	44
38	2	60	79	83	94					57	59	62	25	35					72	59	48	47	44					38	59	81	71	63					58	55	58	62	58					66	47	48	43
40	2	73	70	85	68					64	58	73	76	68					74	54	82	78	73					75	89	83	74	87					66	66	66	63	63					81	45	73	69
41	2		5	13						19		59	20						18		42	8						2		25	35						31		50	38						43		40	9
42	2	48		63	64	48					42		0	0	43				6	38		49	43	50					52		70	62	67					59		49	32	46				39	48		49
44	2		72	8	26					48		59	57	48					52		50	45	47					9		45	82	58					59		60	62	48					58		49	65
45	1									17									23									3									21									10
46	1									0									35									1									25									43
47	2		73	85	89	91						71	71	67	66						76	79	67	60						9	81	93	89						69	68	64	64						74	78
48	1	65	5	59	5	4		1		2	1	3	3	0	0		0		6	0	20	1	0	0		0		44	6	1	2	1	44		2		0	8	0	2	0	1		0		0	0	0	6
[truncated: 100 more columns]

## Sheet: Hb
ID	2mm_Hb1_präop	2mm_Hb1_8h	2mm_Hb1_24h	2mm_Hb1_48h	2mm_Hb1_96h	2mm_Hb1_168h	2mm_Hb1_288h	2mm_Hb1_480h		8mm_Hb1_präop	8mm_Hb1_8h	8mm_Hb1_24h	8mm_Hb1_48h	8mm_Hb1_96h	8mm_Hb1_168h	8mm_Hb1_288h	8mm_Hb1_480h		15mm_Hb1_präop	15mm_Hb1_8h	15mm_Hb1_24h	15mm_Hb1_48h	15mm_Hb1_96h	15mm_Hb1_168h	15mm_Hb1_288h	15mm_Hb1_480h		2mm_Hb2_präop	2mm_Hb2_8h	2mm_Hb2_24h	2mm_Hb2_48h	2mm_Hb2_96h	2mm_Hb2_168h	2mm_Hb2_288h	2mm_Hb2_480h		8mm_Hb2_präop	8mm_Hb2_8h	8mm_Hb2_24h	8mm_Hb2_48h	8mm_Hb2_96h	8mm_Hb2_168h	8mm_Hb2_288h	8mm_Hb2_480h		15mm_Hb2_präop	15mm_Hb2_8h	15mm_Hb2_24h	15mm_Hb2_48h
1	45	51	63	42	60	65	44			40	29	33	55	28	29	38			40	28	30	28	31	33	32			50	60	48	51	71	50	55			80	31	32	30	34	31	22			39	31	29	30
2	33	63	44	40	47	42				19	23	23	63	22	28				25	29	40	28	29	31				33	45	59	38	32	31				62	19	26	20	20	22				28	36	33	32
3	61	73	69	69	78	57				45	29	32	40	28	23				26	30	43	40	28					62	76	61	60	73	57				29	34	40	29	25	24				24	36	38	35
4	50	71	55	62	53	48				40	41	37	37	31	35				52	40	39	36	36	34				56	50	41	58	55	64				43	39	35	32	34	36				36	37	35	34
5	42	53	42	65						24	35	26	34						29	32	27	27						49	46	47	66						35	27	44	38						34	35	32	43
6	57		44	44						28		51	48						33		30	25						49		50	55						19		25	39						22		29	30
7	34	33	23	23	30					43	21	49	26	16					41	32	31		36					37	44	30	23	34					23	19	16	55	54					36	32	35
8	46		45	41	46	56				66		19	16	38	19				37		31	31	33	25				45		30	35	46	46				29		36	17	50	17				38		30	31
9	50	56	41	40						31	26	27	23						31	29	25							47	50	47	41						26	29	29	26						28	27	26
10		65	64	52	39	46	52				31	30	35	25	28	55				32	40	32	39	48	58				52	58	58	55	54	51				30	34	30	34	34	29				30	32	45
11	51	49	63	49	47		49	44		73	71	54	69	69		71	53		36	34	32	31	31		33	32		52	47	45	52	67		52	50		27	29	26	29	28		81	66		37	34	30	39
12	34	52	49	48	51			44		20	24	29	26	60			23		25	31	29	29	32			26		41	43	48	46	47			41		25	29	29	61	28			25		21	26	26	34
13	48	79	84	75	73					25	31	27	26	28					34	39	34	40	41					65	50	61	50	56					33	27	31	32	33					41	31	41	46
14	64	77	79	61	70					31	25	32	31	31					48	21	35	27	31					55	63	75	56	58					32	31	35	30	29					27	24	27	23
15	45		42	48	65	62	45			16		26	17	26	47	20			31		29	29	40	26	25			48		64	52	76	55	47			21		49	65	48	34	30			38		35	40
16		56	55	47	65						26	29	27	34						34	35	34	28						52	59	56	47						34	37	38	30						30	39	48
17	60		72	69	62					33		32	39	42					34		44	43	35					65		64	69	64					41		34	31	33					33		37	32
18	50	47	38	43	43					34	67	30	25	64					35	27	25	28	28					48	46	49	41	41					67	33	26	24	24					30	28	25	29
19	74	67		59	68					66	47		22	39					44	33		26	41					70	53		49	60					42	37		27	47					36	32		32
20	69	64	70	82	71	81				37	44	42	35	30	44				47	31	45	40	42	44				66	56	62	79	74	75				34	40	29	31	26	45				33	30	39	41
21	32		33	33						19		21	23						24		23	35						39		32	33						26		23	17						25		29	26
22	45	79	72	75	84					31	85	40	81	38					36	40	42	43	40					45	63	69	63	66					35	44	53	42	38					39	49	38	37
23	76		87							44		52							34		35							58		69							32		43							27		45
24	55	56	57	56	54	53													27	40	36	25	27	23				51	51	47	46	50	61													22	37	30	27
25		52	51								57	26								41	33								48	45								23	22								25	28
26		66	73	85	73	52	68	62								65	47			43	53	39	53	34	47	29			52	61	81	61	50	65	62								35	37			39	38	42
27	55		46	44	44	53				26		31	28	24	31				27		29	38	36	31				54		46	46	64	39				28		32	31	33	24				25		29	33
28	42		46	44	47					28		27	23	26					25		29	25	19					48		47	46	42					21		28	24	27					26		22	22
29	55	54	47	56	45	50				35	33	30	42	31	29				32	34	34	40	37	34				53	52	45	52	48	39				33	28	58	79	32	31				33	38	40	40
30	56	64	70	62	58								44						40	37	38	39						62	66	63	62	68								40						43	38	39	42
31	60	94	59	50	60	55	57			27	41	34	28	70	26	28			34	39	31	33	31	31	42			46	73	78	58	59	60	64			21	47	37	26	23	29	35			24	34	38	27
32	58	66	68	66	63	65	62									29			60	42	40	48	67	48	28			52	57	85	71	60	66	56									39			49	53	59	50
33	52	69	50	56	57	74				34	35	34	27	45	33				30	26	25	30	43	45				54	71	51	63	69	69				45	42	43	40	33	74				34	56	44	32
34	47	53	49	44	41					32	35	38	35	35					31	37	40	46	35					40	35	57	59	41					26	25	70	39	25					38	27	36	38
35	70		66	65	61					19		27	40	22					31		39	38	38					58		58	60	62					41		35	38	23					29		28	32
36	41		30	36						24		55	30						33		36	35						51		32	36						33		37	26						29		30	32
37		37	38	50	34	52	36	40												29	28	28	32	29	28	34			47	40	45	32	33	51	36												23	15	22
38	44	75	60	58	50					31	37	33	37	46					39	31	33	35	32					54	70	47	50	57					33	40	28	30	28					33	44	31	31
40	56	76	72	69	54					23	52	57	32	28					33	33	45	45	42					53	63	70	65	60					22	32	20	20	60					54	30	31	32
41	45		41	45						22		27	32						40		40	31						48		46	48						33		38	68						34		33	28
42		55		72	61	56					37		41	32	34				29	36		44	32	28					57		67	73	70					33		34	37	32				29	24		35
43	54		46							91		26							34		36							43		37							33		24							33		31
44	51		77	50	58					29		32	30	76					23		29	47	30					49		61	60	56					28		43	31	30					27		36	22
45	54									37									30									50									40									23
46	50									32									33									51									24									30
47			48	43	40	59						25	22	16	20						37	36	27	29						29	46	48	55						21	18	12	17						40	32
48	62	66	62	51	58	55		58		33	30	31	31	47	51		40		27	33	35	28	37	40		37		74	67	64	62	55	65		57		36	37	39	35	31	33		27		28	29	26	30
[truncated: 100 more columns]

## Sheet: Flow
ID	2mm_Fluss1_präop	2mm_Fluss1_8h	2mm_Fluss1_24h	2mm_Fluss1_48h	2mm_Fluss1_96h	2mm_Fluss1_168h	2mm_Fluss1_288h	2mm_Fluss1_480h		8mm_Fluss1_präop	8mm_Fluss1_8h	8mm_Fluss1_24h	8mm_Fluss1_48h	8mm_Fluss1_96h	8mm_Fluss1_168h	8mm_Fluss1_288h	8mm_Fluss1_480h		15mm_Fluss1_präop	15mm_Fluss1_8h	15mm_Fluss1_24h	15mm_Fluss1_48h	15mm_Fluss1_96h	15mm_Fluss1_168h	15mm_Fluss1_288h	15mm_Fluss1_480h		2mm_Fluss2_präop	2mm_Fluss2_8h	2mm_Fluss2_24h	2mm_Fluss2_48h	2mm_Fluss2_96h	2mm_Fluss2_168h	2mm_Fluss2_288h	2mm_Fluss2_480h		8mm_Fluss2_präop	8mm_Fluss2_8h	8mm_Fluss2_24h	8mm_Fluss2_48h	8mm_Fluss2_96h	8mm_Fluss2_168h	8mm_Fluss2_288h	8mm_Fluss2_480h		15mm_Fluss2_präop	15mm_Fluss2_8h	15mm_Fluss2_24h	15mm_Fluss2_48h
1	10	10	22	9	11	39	18			135	97	137	104	87	172	145			268	165337	234	480	239	261	272			14	44	15	71	49	18	40			152	180	111	317	182	116	156			281	541898	540263	338
2	4	43	51	9	11	12				88	190	207	102	113	115				1337	867	390	40418	1564	342				3	12	103	12	11	12				80	154	300	141	148	152				197	284	302	242
3	22	52	20	38	125	32				195	219	125	187	260	166				299	305	212	243	328					40	76	25	26	58	30				272	244	161	141	223	149				316	300	260	247
4	18	26	29	19	19	12				79	125	113	144	130					199	216	215	216	233	204				9	11	9	16	43	59				83	115	111	121	158	177				134	189	200	224
5	10	50	11	32						98	135	200	135						74553	211	207	262						20	15	9	51						217	92	77	169						224	219	202	257
6	48		19	13						155		128	112						202		530934	1045						36		22	24						144		140	132						228		547078	572441
7	16	39	12	32	27					146	185	129	148	137					277	290	539727		605191					15	51	11	15	30					120	205	144	140	126					261	257	228
8	15		50	61	25	46				94		222	191	207	181				299		192	329	279485	2237				27		20	15	34	41				197		177	112	164	247				306		240	250
9	12	19	37	11						108	157	174	79						238	290	569143							11	13	20	30						108	119	154	152						254	288	266
10		51	44	67	47	61	20				257	215	176	203	194	145				272	282	226	262	266	226				52	32	18	27	13	22				268	190	160	193	139	150				272	262	212
11	27	36	15	19	46		16	19		156	206	163	122	224		137	94		281	309	260	248	273		250	238		24	36	22	33	77		55	15		160	233	157	146	225		188	114		316	309	296	257
12	21	16	25	25	15			13		115	183	159	167	90			106		5064	305	277	370766	31284			262		26	30	25	28	11			14		160	216	201	221	153			146		795	293	248	267
13	24	91	98	97	123					165	345	190	260	294					255	320	233	191	314					22	16	48	23	24					139	184	249	146	147					283	280	257	193
14	13	62	131	49	36					93	185	271	238	126					209	232	269	216	219					24	54	36	40	13					171	152	156	189	116					197	268	241	247
15	7		21	18	42	109	15			79		125	113	194	246	185			269		258	261	304	323	284			16		25	11	61	17	44			137		171	121	175	195	117			268		277	239
16		12	10	6	47						103	143	82	158						222	201	200	219						9	55	8	6						116	149	106	76						193	218	190
17	12		12	56	21					149		153	159	117					278		165	189	220					16		11	26	26					144		133	136	139					250		181	196
18	27	36	8	105	28					125	147	110	207	110					261	208	195	236	199					23	13	9	18	20					129	138	103	162	132					235	262	192	250
19	11	22		103	117					80	146		180	223					204	234		237	270					33	9		30	34					153	140		161	176					235	213		279
20	18	31	49	40	72	29				98	127	188	139	199	101				192	210	279	246	237	235				7	50	16	18	31	61				97	192	150	141	127	182				181	217	298	219
21	14		10	11						173		113	105						319		248	297						13		15	19						154		195	129						254		311	271
22	10	85	27	27	155					123	196	164	175	338					209	285	264	238	234					36	30	12	24	16					180	213	123	192	114					266	266	252	258
23	17		24							152		138							257		234							18		27							152		149							254		227
24	10	7	4	5	8	13													179	209	195	188	223	188				26	11	10	4	7	9													229	206	231	212
25		32	40								158	224								256	257								26	32								186	148								259	238
26		39	31	194	75	24	61	8								204	97			271	332	341	300	152	263	39			44	62	33	19	5	14	12								115	105			348	320	268
27	14		21	15	45	62				77		161	138	128	229				216		255	216	245	244				10		17	16	44	31				93		134	127	203	161				212		205	224
28	26		19	19	35					169		223	151	119					305		280	283	256					22		38	22	12					199		189	151	102					297		305	260
29	9	22	9	30	13	19				85	125	116	139	104	131				174	167	229	256	217	22120				5	6	7	12	9	11				69	82	118	148	98	117				166	205	261	293
30	5	18	25	9	8								119						204	227	200	303						6	45	6	12	9								131						170	268	227	227
31	27	41	11	11	10	20	16			123	186	98	125	120	132	100			274	225	225	232	305	253	222			13	38	18	26	24	35	16			131	147	144	144	145	147	93			515082	261	250	232
32	64	34	63	70	41	93	39									298			388	286	210	235	190	217	232			62	80	49	38	21	53	27									236			377	261	291	280
33	9	8	10	31	31	86				49	129	103	199	154	299				481814	1100	1022	266	169	258				5	8	12	42	55	41				66	93	199	187	240	219				199	193	251	262
34	36	28	21	38	30					219	159	154	196	110					278	289	230	232	238					39	24	18	52	47					169	133	80	146	158					272	204	166	228
35	13		14	22	25					89		128	113	132					167		192	315	182					16		17	54	20					102		99	225	94					177		251	262
36	9		9	7						106		180	138						542910		244	256						28		6	8						212		133	128						279		225	236
37		23	24	34	10	24	12	16												177	224	253	205	217	233	210			12	22	48	8	6	47	7												149	262	225
38	8	10	33	6	24					59	80	118	72	168					207	166	196	160	226					8	9	31	12	9					68	91	183	111	106					159	174	271	191
40	49	61	41	105	62					233	195	208	277	151					320	232	257	274	248					43	44	137	45	154					265	208	351	166	269					311	211	279	198
41	34		15	13						123		135	166						306		190	218						39		15	18						185		135	122						289		255	151
42		23		22	31	16					195		181	190	170				186	237		215	214	229					20		66	23	50					114		249	146	212				250	211		258
43	8		40							84		117							212		275							9		5							108		128							280		250
44	36		41	15	25					153		168	117	157					240		246	71	207					13		30	43	25					97		155	227	136					264		256	101826
45	9									120									196									8									95									226
46	13									114									818									13									141									525218
47			25	20	21	39						108	151	122	163						215	189	521607	214						9	18	55	55						123	165	161	166						248	283
48	9	44	15	26	20	11		7		73	160	97	126	90	90		92		109	240	190	230	155	183		163		35	22	13	18	10	19		8		147	110	89	151	101	115		80		112	212	166	193
[truncated: 100 more columns]
